# Supplementary material for: Preoperative Prognostic Nutritional Index and Neutrophil-to-Lymphocyte Ratio Predict Survival Outcomes of Patients With Hepatocellular Carcinoma After Curative Resection
Source: Front Oncol. 2022 Jan 28;11:823054. doi: 10.3389/fonc.2021.823054 (PMC8831760; doi:10.3389/fonc.2021.823054)
Supplement: Supplementary file 1 [file Table_1.xlsx]

## Sheet: 工作表1
Inpatient ID	Date of hospitalization	Discharge date	Gender（1 male, 2 female）	Age	Telephone	History of hepatitis (1 hepatitis B, 2 hepatitis C, 0 no)	History of schistosomiasis (1 yes, 0 no)	Diabetes history	History of hypertension	Family history of primary liver cancer	Operation time (min)	Intraoperative bleeding volume (ML)	Number of tumors	Tumor size (CM)	Degree of differentiation	Vascular invasion	Vascular tumor thrombus	Capsule involved	margin	ymph node status	Date	WBC（10^9/L）	RBC（10^12/L）	Hb（g/L）	PLT（10^9/L）	N（10^9/L）	lymphocyte（10^9/L）	Date	ALT（IU/L）	AST（IU/L）	γ-GT（/IU/L）	AKP（IU/L）	TP（g/L）	Alb（g/L）	TBIL（μmol/L）	DBIL（μmol/L）	CRP（mg/l）	Date	AFP（ng/mL）	HBV	HBV DNA	Postoperative feeding time	Postoperative ambulation time	Extraction time of drainage tube after operation	Postoperative complications (1 yes, 0 no)	Postoperative discharge time	Survival state	Time of death	survival time
339311	2009-12-20	2010-01-25	1	63	86665445	1	0	1	1	0		400	1	6.5*5.5	M	0	0	0	0	0	2009-12-21	5.64	4.9	167	51	3.63	1.4	2009-12-21	40	22	53	85	56.5	38.4	14.6	6.4	1.7	2009-12-23	4.09	1	＜1*10^2	4	7	7	0	18
344789	2010-01-25	2010-02-08	1	60	13912326622	1	0	0	0	0	70	200	1	2.5*2	M	0	0	0	0	0	2010-01-25	4.55	5.17	156	111	2.33	1.61	2010-01-20	31	20	91	123	67.7	43.6	14.2	5	1.9	2010-01-20	12.58	1	9.5*10^4	3	5	6	0	12	1		23
344882	2010-01-25	2010-02-23	1	42	13775624612	1	0	0	0	0	180	50	1	8*7	M	0	0	1	0	0	2010-01-26	5.6	4.65	154	157	2.5	2.2	2010-01-26	24	18	54	106	61.9	39.1	9.1	3.2	2.5	2010-01-26	350	1	708	4	4	8	1	22
350485	2010-03-06	2010-03-17	1	68	13952916018	1	0	0	0	0	60	50	1	3*2.8	M	0	0	0	0	0	2010-03-06	4.62	4.82	155	113	3.36	0.56	2010-03-06	21	26	39	65	67.6	39.9	11	4.4	29.3	2010-03-06	309.9	1		5	4	6	0	9	1		32
351638	2101-03-12	2010-03-24	1	43	13915895999	1	0	0	0	0	140	3000	1	16*15	M	0	1	0	0	0	2010-03-13	5.1	5.07	144	154	2.87	1.48	2010-03-13	35	36	63	152	55.2	33.4	6.2	2.4	15.6	2010-03-15	350	1	2.46*10^3	3	7	8	0	10	0		84
348159	2010-02-22	2010-03-25	1	67	15306117221	1	0	1	1	0	205	500	1	4*3	M	0	0	0	0	0	2010-02-23	11.5	3.4	105	78	10.5	0.32	2010-02-26	26	19	18	70	56.2	26.3	20.6	9.6	38	2010-02-26	5.7	1		3	6	9	0	14
357613	2010-04-01	2010-04-20	1	52		1	0	0	0	0	95	500	1	2.5*1.5	L	0	0	0	0	0	2010-04-02	3.4	4.36	136	74	1.76	1.15	2010-04-02	29	21	86	83	59.7	34.8	9.3	2.8	1.2	2010-04-02	18.08	1		2	5	6	0	8
360108	2010-04-16	2010-04-20	2	71	86131991	1	0	1	0	0			2	5*2.5，2.7*2.5	M	0	0	1	0	0	2010-04-17	2.96	3.76	107	54	1.77	0.86	2010-04-17	51	48	122	67	71.3	32.9	14.4	5.2	2.6			1							1		41
360530	2010-04-19	2010-04-26	1	58	13813582096	1	0	0	1	0	270	9000	1	10*10	M	0	0	0	0	0	2010-04-20	5.18	4.45	142	123	3.52	0.88	2010-04-20	21	25	171	128	77	38.2	12.9	5.7	3.8	2010-04-20	176.11	1	5.22*10^3
358305	2010-04-06	2010-04-27	1	76	86853458	1	0	1	1	0	70	300	1	2.7*2.5	H	0	1	0	0	0	2010-04-07	3.86	4.19	135	80	1.93	1.42	2010-04-07	20	16	31	59	59.2	37.4	7.8	3.2	2	2010-04-07	2.16	1	＜1*10^2	3	2	7	0	14	1		17
361822	2010-04-26	2010-05-10	2	45		1	0	1	0	0	90	50	1	3.4*3	H	0	0	0	0	0	2010-04-27	8.93	4.1	108	507	5.14	2.76	2010-04-27	31	24	44	92	71.6	43.1	9.6	4	2.1	2010-04-23	1377.73			2	3	6	0	10	0		83
362660	2010-05-03	2010-05-19	1	67	13063908812	1	0	0	0	0	100		2	5.5*4，4*3.5	H	0	0	0	0	0	2010-05-01	4.49	3.53	113	126	2.19	1.43	2010-05-04	108	46	881	156	58.9	33.7	8.7	4.5	2.1	2010-05-04	8.94	1	534	3	2	8	0	10	1		63
364713	2010-05-13	2010-05-28	1	74	13651502988	0	0	1	1	0	110	300	1	3*2.8	M	0	0	0	0	0	2010-05-14	5.86	4.36	133	200	3.25	1.78	2010-05-14	21	17	89	56	63	38.4	7.1	2.4	2	2010-05-14	2.99	0		3	3	7	0	10	0		96
369698	2010-06-12	2010-07-02	1	48	13861279712	1	0	0	0	0	110	100	1	10*8	M	0	0	0	0	0	2010-06-13	6.79	5.62	179	150	4.64	1.3	2010-06-13	50	72	157	89	65	43.6	16.7	5.4	5	2010-06-13	323.5	1	2.96*10^6	4	6	10	0	13	1	2014	48
374643	2010-07-12	2010-07-25	2	60	50433	1	0	1	1	0	100	400	1	6.5*4.3	L	0	1	1	1	0	2010-07-13	6.08	4.41	140	246	56.1	1.5	2010-06-29	19	12	36		74.9	40.8	11.9			2010-06-29	5.56	1		3	2	5	0	9
377121	2010-07-26	2010-08-18	1	58	13585458730	1	0	0	0	0	75	50	1	1.5*1	H	0	0	0	0	0	2010-07-27	6.98	4.76	147	116	3.81	2.37	2010-07-27	40	28	57	115	63	37.6	7.4	2.6	2.3	2010-07-27	10.32			5	5	5	0	14	0		93
379187	2010-08-07	2010-08-25	1	59		1	0	0	0	0		30	2	1.3*1.2，3*2	H	1	0	0	0	0	2010-08-07	4.36	3.91	130	72	2.98	0.97	2010-08-07	58	38	438	105	67.4	40.3	13.5	4.1	1.9	2010-08-09	319.4	1	1.44*10^3	4	9	12	0	15
381681	2010-08-22	2010-09-05	2	60	15861841843	1	0	0	0	0	180		1	9.5*7	M	0	1	0	0	0	2010-08-23	5.7	4.55	136	143	3.05	2.05	2010-08-23	36	33	166	164	78.6	34.9	8.7	4.1	1.4		1210	1	8.35*10^5	4	4	7	0	9			84
386807	2010-09-21	2010-10-03	1	43	13584536783	1	0	0	0	0	270				L	0	1	0	0	0	2010-09-21	16.4	4.2	124	62	14.1	1.1													1		3	5	7	1	11	0
386618	2010-09-20	2010-10-09	1	39	13775021744	1	0	0	0	0			1	8.2*8.5	M	0	1	0	0	0	2010-09-10	17.2	4.42	142	239	15	1.33	2010-09-21	34	28	108	103	65.7	40.3	23.4	8.8	8	2010-09-21	1210	1	1.21*10^6	3	6	7	0	9	1		31
384721	2010-09-09	2010-10-12	2	73	13961401252	1	0	0	1	0	100	30	1	5*4.5	M	0	0	0	0	0	2010-09-10	4.18	4.12	127	123	2.12	1.57	2010-09-10	25	17	60	48	66	36.9	8	1.9	1.9	2010-09-10	3.276	1	1.51*10^3	4	3	6	0	14	0		92
388166	2010-09-30	2010-10-16	1	61	1396140789	1	0	1	1	0	70	150	1	7*7	M	0	1	0	0	0	2010-10-04	4.81	4.67	154	182	2.14	2.05	2010-10-04	24	15	114	106	60.7	34.9	7.8	3.8	2.5	2010-10-04	1210	1	1.14*10^4	2	2	6	0	10
394366	2010-11-04	2010-11-12	1	56	13775173534	1	0	0	0	0	170		1	7*6	M	0	0	0	0	0	2010-11-04	9.48	3.1	93.5	65	8.11	0.67													1		3	4	6	0	8	1		10
395124	2010-11-08	2010-11-24	2	57	85863343	0	0	0	0	0	120	300	1	11*9	M	0	0	0	0	0	2010-11-09	10.4	4.3	125	244	8.24	1.45	2010-11-09	48	29	109	177	80.2	38.4	13	3.8	28.6	2010-11-09	0.86	0		5	7	8	0	10
395689	2010-11-11	2010-12-01	1	44	13776850205	1	0	0	0	0	200	1200	1	14*14	L	0	0	0	0	0	2010-11-12	4.47	4.91	152	148	3.22	1.03	2010-11-12	65	49	57	141	63.8	41.6	12.2	6.1	2.5	2010-11-12	27.61	1		5	6	6	0	9	0		90
396754	2010-11-17	2010-12-03	1	79		1	0	0	0	0	145	1000	1	5*5	M	0	0	0	0	0	2010-11-18	5.62	3.33	125	207	3.64	0.76	2010-11-19	38	36	33	75	57	34.3	9.5	3.9	1.7	2010-11-18	1.47	1	7.4*10^6	6	4	11	0	14
398618	2010-11-28	2010-12-10	1	60	15961283666/15995087676	1	0	0	0	0	140	3000	2	4*4，5*5	M	0	0	0	0	0	2010-11-29	13.9	2.61	88.3	82	12.3	0.78	2010-11-29	231	194	32	43	37.3	22.5	7.6	4	7			1	2.26*10^6	5	5	8	0	10	1	2013	36
401850	2010-12-15	2010-12-28	1	70	13401323598	1	0	0	0	0	85	200	2	0.2*0.2，1.7*1.5	H	0	0	0	1	0	2010-12-16	2.35	3.65	123	52	1.05	0.98	2010-12-16	44	46	52	147	66.7	33.9	29.6	12.1	1.8	2010-12-16	884.7	1						35	3		1
402322	2010-12-18	2011-01-05	1	51	13301506722	1	0	0	0	0	100	50	1	2.2*2	M	0	1	0	0	0	2012-12-19	7.24	2.17	70.7	37	6.25	0.63													1	1.21*10^5	6	5	11	0	15	1		3
407415	2011-01-18	2011-02-13	1	53	13813682512	1	0	0	1	0	120	400		4.2*3.61	M	0	1	0	0	0	2010-01-18	3.91	4.99	147	122	2.67	0.91	2011-01-18	34	26	97	121	72.8	43.5	11.8	4.7	2.5	2011-01-19	1210	1	2.34*10^5	4	3	9	0	15	1		21
410989	2011-02-12	2011-03-03	1	57	13776818365	1	0	0	0	0	140	1000		9*9	M	0	0	0	0	0	2011-02-14	7.81	5.5	164	243	5	18.5	2011-02-26	99	33	156	155	59.9	27.8	6.6	3.4	14.8	2011-02-14	839.8	1	＜1*10^2	3	5	6		15	3		0
412226	2011-02-19	2011-03-07	1	62	13813581885	1	0	0	0	0	210	2000	1	4*3	M	0	0	0	0	0	2011-02-21	3.13	4.37	138	86	1.32	1.37	2011-02-21	35	28	142	81	66.3	37	12.7	4.7	1.6	2011-02-21	4.76	1		4	4	5	0	11
412242	2011-02-19	2011-03-14	2	76	13701500879	0	0	1	1	0	205		1	1.9*1.5	H	0	0	0	0	0	2011-02-21	2.37	3.97	93.8	91	1.61	0.47	2011-02-21	15	16	109	78	76	38.2	9.2	5.5	1.4	2011-02-22	13.93	0		10	7	14		19	0		87
415906	2011-03-11	2011-03-24	1	50	13626246339	1	0	0	0	0	202	1500	1	12*12	M	0	0	0	0	0	2011-03-11	5.16	4.67	140	185	3.11	1.43	2011-03-11	37	34	158	215	70	38.6	13.1	6.98	5.9	2011-03-12	1210	1	656	3	3	7	0	9	0		88
417679	2011-03-20	2011-04-01	1	60	13584320583	1	0	0	0	0	180	3500	1	10*7	M	0	0	0	0	1	2011-03-21	8.3	287	86.8	58	7.57	0.34	2011-03-21	114	136	36	28	29.9	20.2	10.7	4.9				1		3	2	7	0	11	0		88
415649	2011-03-09	2011-04-07	2	67	13775151551	1	0	0	0	0	185	800	1	5.5*3	M	0	0	0	0	0	2011-03-10	1.38	3.53	73.9	63	0.57	0.62	2010-03-10	50	36	316	161	60.3	27.9	11.5	4.7	2.2	2010-03-10	1210	1	7.61*10^6	6	7	15	0	20	1	2016	60
419775	2011-03-21	40652	1	43	15851981286	1	0	0	0	0		300	3	1~5cm	M	0	0	0	0	0	2011-04-01	4.34	4.26	134	120	2.44	1.16	2011-04-01	48	5	47	58	57.5	34.3	9.5	4	1.9	2010-04-01	1210	1	3.25*10^5	4	5	7	0	10	0		88
420969	2011-04-07	2011-04-21	1	53	5198625551	1	0	0	0	0	100	300	1	3.5*3	M	0	0	0	0	0	2011-04-08	3.19	4.23	132	108	1.76	0.99	2011-04-08	16	12	20	63	60.9	36.3	16	5.2	1.9	2011-04-08	0.64	1	144	3	3	6	0	9
425711	2011-05-03	2011-05-20	1	71	85081670	2	0	0	1	0	165	3500	1	3*3	M	0	0	0	0	0	2011-05-04	4.52	4.32	136	82	2.78	1.17	2011-05-04	139	79	100	97	69	32.1	11.3	5.1	2.1	2010-05-04	228.8	0		4	4	5	0	10	0		84
426518	2011-05-06	2011-05-20	1	57	13961121461	1	0	0	0	0		400	1	10*6	M	1	1	0	1	0	2011-05-07	6.54	4.3	148	210	4.07	1.79	2010-05-10	438	257	58	80	61.3	39.1	22.2	18.2	30.4			1	＜1*10^2	3	4	7	0	9	0		84
428646	2011-05-17	2011-05-30	1	74	13912043858	1	0	0	1	0	40	50	1	4.5*4	M	0	0	0	0	0	2011-05-18	3.16	4.38	133	121	2.03	0.87	2011-05-18	82	63	43	76	63.3	35.6	7.5	2.3	1.9	2011-05-18	6.77	1	1.33*10^6	3	4	6	0	9	1		34
428673	2011-05-17	20112-6-8	1	54	82531185	1	0	0	0	0	150	450	2	1.5*1，1.7*1.5	L	0	1	0	0	0	2011-05-18	6.53	4.81	141	453	4.06	1.61	2011-05-18	28	24	69	100	62.7	33.4	9	4.2	2.4	2011-05-18	1210	1		4	5	7	0	11
431194	2011-05-31	2011-06-10	1	41	13861257608	1	0	0	0	0	180	2500	1	5.4*4.5	M	0	1	0	0	0																				1	1.65*10^3	5	6	8	0	10	1.98372		19
436979	2011-06-30	2011-07-19	1	52	15961·483221	1	0	0	1	0	65	50	1	9*9	M	0	0	0	0	0	2100-07-01	8.37	4.05	127	145	6.26	1.08	2011-07-01	36	40	150	120	59.2	30	15.7	8.4	25.2	2100-07-01	7.41			7	8	11	0	14	0		83
436647	2011-06-28	2011-07-19	1	56	13961191953	1	0	0	0	0	75	100	1	6*7	H	0	0	0	0	0	2011-06-24	2.95	4.09	127.1	78	2.39	1.22	2011-06-29	53	38	152	185	61.1	31.7	13.8	6.3	3	2011-06-27	71.96	1	3.29*10^6	6	9	13	0	17
440631	2011-07-18	2011-08-01	1	48	13218356653	1	0	0	0	0	100	200	3	2.5*2.5，1.5*1，0，7*0.5	M	0	0	0	0	0	2011-07-19	4.8	3.34	107	92	3.19	0.92	2011-07-19	26	24	116	135	57.3	31.3	6.9	3.4	1.7	2011-07-19	48.23	1	112	4	4	7	0	10
443346	2011-08-01	2011-08-15	1	55	13685275926	1	0	0	0	0	60	50	1	2*1.7	M	0	0	1	1	0	2011-08-01	2.94	4.37	136	128	1.69	0.9	2011-08-01	43	39	45	60	59.7	38.8	9.2	3	2	2011-08-02	29.09	1	6.21*10^5	3	2	4	0	6	1	2015	48
443793	2011-08-03	2011-08-23	1	63	83285274/18015982219	1	0	1	0	0	90	50	1	4.2*3	M	0	1	0	0	0	2011-08-03	5.45	1.44	150	119	4.2	0.52	2011-08-03	35	21	68	118	70.2	44.1	16.7	6.2	3.5			1	8.08*10^4	13	12	13	0	16	0		82
447146	2011-08-20	2011-09-05	2	73	86463833/13606121223	1	1	0	0	0	80	200	1	3.5*3	M	0	0	0	0	0	2011-08-22	3.77	4.22	130	74	2.53	0.81	2011-08-22	48	32	116	126	69.2	36.7	12.3	5.3	8.5	2011-08-22	3.7	1		6	8	10	0	15	1	2014	36
456465	2011-10-02	2011-11-01	2	49	13511671018	1	1	0	0	0	150	200	1	2.3*2.2	L	0	0	0	0	0	2011-10-10	4.04	4.27	129	101	2.4	1.21	2011-10-10	60	26	71	66	70.5	42	18	6.7	4.1	2011-10-05	6.63	1	1.58*10^7	5	6	11	0	15	0		81
465062	2011-11-21	2011-12-03	1	50	13901500138	1	0	0	0	0	75	50	1	3*2.5	M	0	0	1	1	0	2011-11-21	5.33	4.59	152	171	2.74	1.71	2011-11-21	20	17	35	60	61.3	38.3	7.7	3.4	3.8	2011-11-21	1.59	1	＜1*10^2	4	4	7	0	10	1		40
456600	2011-10-09	2011-11-30	2	51	13861004536	1	0	0	0	0	80	150	1	6.8*5.5	M	0	0	0	0	0	2011-10-10	5.58	4.33	429	265	3.24	1.51	2011-10-10	62	36	55	61	72.2	41.6	11.5	2	3.8	2011-10-10	636.9	1	＜1*10^2	5	7	6	1	48
468911	2011-12-09	2012-01-06	1	57	13912331003	1	0	0	0	0	175	600	1	13*10	M	0	1	0	0	0	2011-12-10	6.94	3.66	128	248	4.28	1.69	2011-12-10	26	30	467	289	74.5	39.9	13	5.3	23.6	2011-12-11	1210	1	201	6	6	9	0	13	0		77
474870	2012-01-09	2012-01-21	1	53	13776828136	1	0	0	0	0	125	1600	弥漫型	7*5	M	0	1	0	1	0	2011-01-10	10.1	2.3	76.6	74	7.74	1.56	2012-01-10	56	64	89	62	36.7	19.6	16.1	9.2	18.9	2011-01-10	10.14	1		4	4	4	0	10	1		13
478949	2012-02-04	2012-02-29	2	57	15661970645	1	0	0	0	0	120		1	2*1.8	M	0	1	0	1	0	2012-02-06	1.71	3.92	115	81	0.64	0.74	2012-02-06	38	39	64	110	58.9	27.8	16.7	7.2	6.9			1	2.36*10^6	4	5	8	0	12
484317	2012-03-02	2012-03-31	2	62	13914328206	1	0	1	1	0	150	700	1	3.5*3.5	H	0	0	0	0	0	2012-03-02	4.45	4.21	139.7	77	2.27	1.77											2012-03-02	3.14	1		7	9	16	1	24	1	2014	24
486976	2012-03-15	2012-03-31	2	36	13914333828	1	0	0	0	0	60	200	1	4.3*4	M	0	1	0	0	0	2012-03-16	5.39	4.02	133	144	3.76	1.54	2012-03-16	19	18	33	84	76.6	44.7	7.7	2.5	4.8	2012-03-17	1210	1	＜1*10^2	5	4	6	0	8	1		19
488915	2012-03-26	2012-04-08	1	72	13921003538	1	0	0	0	0	120	5200	1	5*4	M	0	0	0	0	0	2012-03-26	14	3.7	111	60	12.7	0.79	2012-03-26	300	347	33	54	28.2	14.6	8.3	5.2	15	2012-03-26	23.9	1		5	5	8	0	12	1	2014	24
488628	2012-03-23	2012-04-09	1	66	13625103885	1	0	0	1	0	120	300	2	7.5*6，2.5*2	M	0	1	0	0	0	2012-03-24	3.72	4.47	154	140	1.88	1.49	2012-03-24	29	27	62	98	63	35.4	9.9	4	3.5	2012-03-24	1210	1	1.47*10^6	6	5	9	0	12	1	2015	36
499162	2012-05-15	2012-05-31	1	65	13961230636	1	0	0	1	0	90	20	1	2.5*2.3	M	0	0	0	0	0	2012-05-15	6.9	4.85	153	83	4.55	1.68	2012-05-15	63	35	218	175	72.4	41.2	10.2	3.4	3.9			1	1.12*10^6	4	5	7	0	10	0		72
501406	2012-05-26	2012-06-09	1	57	13606113677	0	0	0	0	0			1	5*4.5	L	0	0	0	0	0	2012-05-28	10.2	4.26	128	194	8.58	1.75	2012-05-28	17	11	64	155	68.9	32.3	12.9	5.1	55.7					5	6	8	0	11	0		74
506510	2012-06-20	2012-07-02	1	43	13915072206	1	0	0	0	0	165	4500	1	2.5*2.3	L	0	0	0	0	0	2012-06-20	6.02	3.05	96.1	25	4.64	0.53	2012-06-20	377	289	36	52	40.7	26	17.9	9.1	34.6			1	211	4	4	9	0	13
518130	2012-08-14	2012-09-07	1	62	13813585882	1	0	0	1	0	120	30	1	2*1.8	M	0	0	0	0	0	2012-08-15	5.31	3.87	131	67	2.81	2.61	2012-08-15	58	27	50	97	65.2	32.2	5.4	1.4		2012-08-15	47.2	1	4.23*10^6	4	5	7	0	9	1	2015	36
522550	2012-09-06	2012-09-27	1	72	13584575751	1	0	0	0	0	180	2000	1	6*5	H	0	0	0	0	0	2012-09-07	2.07	4.27	137	17	1.22	0.61	2012-09-07	32	27	88	77	67	33.9	19.9	6.6	3.6	2012-08-28	8.32	1		5	5	11	0	17
548309	2013-01-09	2013-01-25	1	57	13291318760	1	0	0	1	0	120	20	1	4*3	M	0	0	0	0	0	2013-01-10	9	4.25	143	182	7	1.15	2013-01-10	28	28	262	110	57.9	30.1	19.6	9.2	3.6	2013-01-10	1210	1		3	4	4	0	13	0		51
552549	2013-01-30	2013-02-21	1	61	13961875175/13338182520	1	0	0	0	0	105	300	1	4*3.5	L	0	0	0	0	0	2013-01-31	4.15	5.11	159	106	2.51	1.21	2013-01-31	45	19	64	132	68.9	38.8	9.1	3.2	4.1	2013-01-31	6.99	1	4.43*10^5	6	7	10	0	16	0		63
556910	2013-02-25	2013-03-11	2	66	13775044838/13775133429	1	0	0	0	0	120	300	1	6*5.5	M	0	0	0	0	0	2013-02-25	4.57	3.36	110	333	1.01	0.64	2013-03-25	59	31	102	119	73.8	27	11.3	5.9	26.8	2013-02-25	24.85	1	6.31*10^6	4	6	7	0	13	1	2015	24
557396	2013-02-27	2013-03-16	1	57	15261181616/13862639138	1	0	0	0	0	135	1000	1	8.5*6.5	L	0	1	0	0	0	2013-02-28	4.81	4.45	145	138	6.66	1.47	2013-03-01	804	281	403	181	62.7	39.1	14.8	8.3	47.1	2013-03-01	7.82	1	7.13*10^5	3	5	8	0	15	1	2014	12
557196	2013-02-26	2013-03-20	1	61	86763521/13641586405	0	0	0	1	0		400	1	7.5*7.5	M	0	0	0	0	0	2013-02-27	5.42	4.33	137	121	2.56	1.21	2013-02-27	28	16	58	95	64.1	36.2	9.2	3.6	3.9	2013-02-27	2.54	1	＜1*10^2	4	6	11	0	17	1		36
558009	2013-03-01	2013-04-03	1	56	15051910001	1	0	0	0	0	245	1300	1	2.4*1.7	M	0	0	0	0	0	2013-03-01	2.4	4.6	148.1	63	1.41	0.69	2013-03-01	55	33	153	95	67.4	38.1	16.1	6		2013-03-02	7.72	1		4	6	10	1	26	0		62
561459	2013-03-17	2013-04-10	1	65	13961123328	1	0	1	1	0	180	2500	1	3*3	L	0	1	0	0	0	2013-03-17	8.01	3.59	86.1	131	6.9	0.32	2013-03-17	69	63	40	61	51.6	27.9	28.7	16.7	15.7					7	6	11	1	23	1	2015	24
564128	2013-03-29	2013-04-19	1	61	15806115378	1	0	0	1	0	60	100	1	3.5*2.5	M	0	0	0	0	0	2013-03-28	5.45	3.74	110.8	121	4.05	0.2	2013-03-28	33	28	125	134	58.3	29	4.5	1.9	3.5	2013-04-02	6.52	1		4	4	7	0	9	1		43
568739	2013-04-19	2013-05-04	1	73	13901508998	1	0	0	1	0	90	50	1	7*5.5	M	0	0	0	0	0	2013-04-20	4.5	4.61	149	126	2.6	1.3	2013-04-20	49	27	91	94	60.8	35.3	11.9	3.8	4.1	2013-04-20	11.53	1		4	3	6	0	10	0		61
373081	2010-07-03	2010-07-13	1	42	13651506886	1	0	0	0	0	120	1800	1	12*10	L	0	1	0	0	0	2013-07-03	7.42	5.75	174	194	5.79	1.11	2013-07-03	51	34	86	105	69.4	44.5	22.1	9.1	2.1	2013-07-03	1210	1	5.73*10^4	3	3	6	0	10
387561	2010-09-26	2010-10-10	2	72	13951216110	0	1	0	0	0	95	300	3	1.6*1.6，0.5*0.5，1*1	L	1	0	0	0	0	2013-09-27	3.83	4.2	132	98	2.16	1.31	2013-09-27	49	36	127	82	68.3	39.5	7	2.2	1.7	2013-09-27	1210			6	5	7	0	8	0		92
440096	2011-07-15	2011-08-08	1	58	13685228808	1	0	0	0	0	105	750	1	4*4	H	0	0	0	0	0	2011-07-15	5.27	4.28	144	29	3.16	1.32	2011-07-15	41	35	47	162	62.7	30.7	39.7	18.4	38.6	2011-07-15	4.08	1		4	3	9	0	13	0		83
460214	2011-10-26	2011-11-18	1	52	13813558565	1	0	0	0	0	150	1800	1	4.5*3.9	M	0	0	0	0	0	2011-10-27	2.07	3.71	120	51	1.18	0.56	2011-10-27	55	43	127	149	57.6	37.7	8.3	2.7	4.4	2011-10-27	481.8	1	3.75*10^5	5	4	6	0	16
464103	2011-11-16	2011-11-30	1	65	13606148608	1	0	0	0	0	150	30	1	3*3	M	0	0	0	0	0	2011-11-16	6.22	5	156	106	4.22	1.32	2011-11-16	41	24	40	66	63.4	37.9	14.2	5.9	3.8	2011-11-17	4.43	1	1.06*10^4	3	4	0	7	12	0		77
464594	2011-11-17	2011-12-02	1	58	13813580120	1	0	0	1	0	75	150	1	3*2.5	M	0	0	0	0	0	2011-11-18	9.96	4.05	142	274	5.43	3.92	2011-11-18	56	40	270	59	69.9	38.7	9	4	4	2011-11-19	4.96	1		3	6	0	8	11	0		77
465301	2011-11-21	2011-12-08	1	50	13775130122	0	0	0	0	0	150	5000	1	8.5*6.5	L	0	0	0	0	0	2011-11-21	12.4	3.36	73	86	10.7	3.66	2011-11-21	790	526	44	60	53	34.2	26.8	14.4	24.9	2011-11-21	3.04	0		4	3	9	1	17	1		23
467902	2011-12-05	2011-12-26	1	54	13338184925	1	0	0	1	0	115	30	2	1*1，2.5*2.5	L	0	0	0	0	0	2011-12-06	2.97	4.22	125	73	1.74	0.89	2011-12-06	32	26	72	55	54.2	31.3	19	6	3.9	2011-12-06	7.69	1	1.63*10^5	4	4	7	0	13	0		77
584316	2013-06-30	2013-07-15	2	83	13337892833	0	0	0	0	0	85	2000	1	2.5*2.5	M	0	0	0	0	0	2013-06-30	9.11	2.18	63.7	99	8.46	0.4	2013-06-30	134	150	56	85	44.3	25.5	25.8	8.34	21.6			0		7	9	14	1	15	1	2013	1
589991	2013-07-25	2013-08-03	1	46	13813571362	1	0	0	0	0	120	30	1	1.5*1.5	M	0	1	1	0	0	2013-07-25	3.15	4.71	152	99	1.89	0.95	2013-07-25	29	16	46	70	68.4	39.3	10.6	4.4	2.8	2013-07-26	5.69	1	＜1*10^2	3	3	4	0	5
591442	2013-08-01	2013-08-15	1	57	13861102032/13861136476	1	0	0	0	0	150	300	1	2*1.8	M	0	0	0	0	0	2013-08-01	6.35	5.22	160	147	3.59	2.04	2013-07-24	53	31	79	41	70.3	43.4	15.1	5.8		2013-07-29	29.59	1	1.79*10^3	4	3	6	0	9	1	2016	36
596705	2013-08-27	2013-09-09	1	58	13961466399	1	0	1	1	0	120	30	1	3*2	H	0	0	0	0	0	2013-08-28	7.53	4.15	138	259	4.07	2.73	2013-08-28	20	20	397	117	64	31	4.8	2	4	2013-08-28	2.78	0		3	3	4	0	6	0		55
597767	2013-09-01	2013-09-09	1	62	13809071206/13382872686	1	0	0	0	0	130	1500	1	8*8	M	0	0	0	0	0	2013-09-02	6.08	3.96	120	124	5.23	0.37	2013-09-02	63	86	46	66	45.5	23.7	18	9	29.5			1	＜1*10^2	3	3	6	0	8	0		55
609022	2013-10-23	2013-11-06	1	77	18994757086	1	0	1	1	0	165	200	1	5*4.8	M	0	0	0	0	0	2013-10-24	6.58	5.11	144	251	3.29	2.56	2013-10-24	33	22	45	129	77.7	41.7	7.7	2.4	3.8	2013-10-25	2.51			4	3	6	0	9	1		16
609960	2013-10-28	2013-11-18	1	56	15961281702	0	0	0	0	0	300	400	1	7*5	L	0	0	0	0	1	2013-10-28	8.41	4.91	144	284	5.62	2.21	2013-10-28	74	37	485	179	75.7	37.6	12.6	5.5	41.6	2013-10-29	2.93	0		14	4	9	1	18	1	2014	12
613873	2013-11-13	2013-11-22	1	44	13382862892	1	0	0	0	0	180	4000	1	18*15	M	0	0	0	0	0	2013-11-13	9.55	3.75	116	264	8.53	0.48	2013-11-13	41	53	91	102	47	25.6	33.5	17.9	84			1		3	3	6	0	8
629659	2014-01-26	2014-02-02	1	37	13616123115	1	0	0	0	0	90	200	1	3*2.5	H	0	0	0	0	0	2014-01-26	5.36	4.58	133	166	3.73	1.04	2014-01-26	37	24	69	94	73.1	43	11.9	4.1	4	2014-01-27	21.22	1		3	3	3	0	6	0		51
648379	2014-04-24	2014-05-12	1	68	13814791727/13961102966	0	0	0	0	0	150	500	1	5.5*5	H	0	0	0	0	0	2014-04-25	5.35	4.36	147	156	3.56	1.23	2014-04-25	28	26	369	108	74.1	40.6	18	5.2	4.3	2014-04-25	3.7	0		4	3	6	0	15	0		48
650130	2014-05-04	2014-05-17	1	68	13606145151	0	1	1	1	0	90	30	1	10*8	L	0	1	0	0	0	2014-05-05	9.33	4.81	142	176	7.39	0.48	2014-05-05	90	47	778	169	69.8	36.8	10.4	3.7	25	2014-05-06	86.54	0		4	3	5	0	10	1	2017	36
659731	2014-06-13	2014-06-23	1	32	18052501877	1	0	0	0	0	175	3000	2	6*5，1.7*1.5	L	0	1	0	0	0	2014-06-13	6.43	3.38	105	117	5.45	0.74	2014-06-13	260	200	30	50	50.3	28.1	22.5	101.1	12.4			1	4.74*10^6	5	6	8	0	10
661311	2014-06-20	2014-07-05	1	62	18551684695	0	0	0	0	0	140	50			M	0	0	0	1	0	2014-06-20	6.07	5.17	150	129	4.71	0.85	2014-06-21	463	200	1350	314	66.6	39.9	109.91	87.9	16.6			0		6	3	6	0	10
662099	2014-06-24	2014-07-08	1	46	13915018622/15380014231	0	0	0	0	0	90	100	1	3*2.5	L	0	0	0	0	0	2014-06-25	5.12	4.73	156	142	2.93	1.9	2014-06-25	30	15	45	114	67.4	40.7	12	5.2	4.1	2014-06-26	1210	1		3	3	7	0	11	0		49
663902	2014-07-02	2014-07-17	1	66	13913428030	1	0	0	0	0	225	500	1	7*7	M	0	0	0	0	0	2014-07-03	4.16	4.34	126	188	2.77	0.55	2014-06-27	38	29	71	86	63.9	32.4	6.7	2.2	17.3	2014-07-03	2.04	1	＜1*10^2	4	6	8	0	10
666059	2014-07-11	2014-07-24	1	73	15850460936	0	0	0	0	0	90	300	1	5.3*4.5	L	0	0	0	0	0	2014-07-03	5.37	4.81	152.1	96	3.76	1.08	2014-07-12	14	30	313	84	58.2	32.7	14.9	5.8	4.2	2014-07-14	1210	0		3	3	4	0	9	0		36
662602	2014-06-26	2014-07-25	1	62	18915896205/13813580680	1	0	0	0	0	90	100	1	2*2	H	0	0	0	0	0	2014-06-27	5.19	4.91	151	127	2.86	1.89	2014-06-27	68	35	63	81	72	38.7	12.3	4	5	2014-06-27	79.17	1	6.28*1^5	6	5	9	0	14
671211	2014-08-08	2014-08-22	1	60	15312574387	0	0	0	0	0	150	50	1	3*2.5	M	0	0	0	0	0	2014-08-08	3.24	4.73	134	154	2.33	0.72	2014-08-08	80	28	356	144	65.8	40.6	14.7	9.9	7.5	2014-08-13	771.2	0		3	3	6	0	8	0		44
671457	2014-08-05	2014-08-24	1	59	18915050978	1	0	0	0	0	75	30	1	3.4*2.5	L	0	0	0	0	0	2014-08-05	4.4	4.6	143	118	2.84	0.79	2014-08-11	17	14	32	54	69.3	35.6	6.6	2.3	7.3	2014-08-06	1210	1		2	4	4	0	6	0		43
672117	2014-08-07	2014-08-26	2	72	86750072	0	0	0	0	0	120	50	1	1.5*1.5							2014-08-08	7.12	4.17	127	193	4.96	1.8	2014-08-06	19	18	40	115	72.8	36.9	7.8	3		2014-08-06		0		3	3	5	0	8
685367	2014-10-09	2014-10-28	1	62	15961209990	1	0	0	1	0	120	30	1	5*4.5	M	0	0	0	0	0	2014-10-10	10.75	4.02	121	302	5.09	3.86	2014-10-10	32	32	372	127	76.6	36.8	5.4	2.6	3.4	2014-10-10	35.37	0		2	2	3	0	5	0		41
690364	2014-10-30	2014-11-10	1	50	18661211770	1	0	0	0	0	200	2200	1	8*4	M	0	1	1	0	0	2014-10-30	11.71	4.52	140	142	10.53	0.57	2014-10-30	416	498	198	102	52.1	29.1	16.2	8.5	4.8	2014-10-30	105.7	1		3	4	7	0	10	1		43
690256	2014-10-30	2014-11-16	1	49	13861150700	1	0	0	0	0	360	2000	1	12*9.5	L	0	0	0	1	0	2014-10-31	2.97	5.05	143	80	1.9	0.81	2014-10-31	86	114	992	277	68.2	32.7	23.8	10.9	14.4	2014-10-31	1210	1	6.43*10^6	6	6	9	0	12	1		8
710875	2015-02-02	2015-03-09	1	63	13915088090	0	0	0	0	0	120	80	1	7*4	M	0	0	0	0	1	2015-02-03	8.36	4.26	128	177	5.23	2.57	2015-02-03	71	37	157	64	65.9	34.3	4.5	2	5.1	2015-02-03	1.86	0		6	7	17	1	24	1	2017	24
717555	2015-03-07	2015-03-24	1	54	13775035284	1	0	0	1	0	150	50	1	3.5*3.3	M	0	0	0	0	0	2015-03-07	7.76	4.04	122	82	6.55	0.48	2015-03-07	37	22	33	106	69.4	34.9	15.7	5	6.2	2015-03-07	1.9	1	＜1*10^2	3	3	7	0	10
723771	2015-04-01	2015-04-13	1	47	13701506087	1	0	0	0	0	50	30	1	12*8		0	0	0	0	0	2015-04-01	11.93	5.03	135.2	122	9.31	1.35	2015-04-02	12	11	87	100	54.8	28.4	10.5	4.7	48.1	2015-04-02	1.11	1	＜1*10^2	3	3	4	0	5	0		37
722618	2015-03-28	2015-04-14	2	65	13906125110	1	0	0	0	0	105		1	3.5*3	M	0	0	0	0	0	2015-03-25	4.8	4.43	142	110	2.2	0.6	2015-03-28	155	99	55	93	85.9	35.9	15.4	5.3	11.2	2015-03-25	475.2	0		5	5	9	0	13	0		37
725424	2015-04-09	2015-04-21	1	53	18912308288	1	0	0	0	0	110	2000	1	3.5*2.5	M	0	0	0	0	0	2015-04-09	13.87	4.5	130.7	206	11.8	0.66	2015-04-09	33	26	100	63	49	22.3	8.9	4.1	8.6			1		3	3	8	0	12	1	2016	9
724319	2015-04-04	2015-04-29	1	67	13004402716	0	0	0	0	0	150	300	1	7.5*6	M	0	0	0	0	0	2015-04-04	17.62	4.19	122.4	241	14.58	0.69	2015-04-07	12	14	15	57	57.6	27.3	10.8	4.1	39.2	2015-04-07	2.66	0		3	3	5	0	10	0		37
723319	2015-03-31	2015-05-09	1	68	13775283025	1	1	0	0	0	225	800	1	9*7	L	0	1	0	1	0	2015-04-01	5.8	3.6	118	105	4.28	1.07	2015-04-01	27	28	96	111	59.6	34	9.4	5	7.2	2015-04-01	2.43	1		7	6	10	0	28	1		11
731468	2015-05-04	2015-05-28	1	41	13401324727	1	0	0	0	0	200	100	1	4*4.5	M	0	0	0	0	0	2015-05-03	4.38	5.12	159	56	3.2	0.52	2015-05-05	86	43	213	115	65	37.8	9.7	4.3	7.7			1	4.03*10^5	6	7	12	0	18	0		36
734596	2015-05-18	2015-05-30	1	46	15161133773	1	0	0	0	0	110	200	1	3.5*3.5	L	0	1	1	0	0	2015-05-18	8.81	4.47	145	146	7.49	0.61	2015-05-18	23	19	47	59	65.5	36.3	10.1	4.8	12.7	2015-05-19	559	1		3	3	6	0	8	1		34
749743	2015-07-16	2015-07-28	1	50	15051998605	1	0	0	0	0	140	150	1	9*7.5	L	0	0	0	0	0	2015-07-16	11.59	3.47	107	228	9.55	0.87	2015-07-17	11	17	58	118	64.1	33.9	16.4	9.6				1		4	3	5	0	8	1	2016	12
748717	2015-07-13	2015-07-29	2	43	18952904997/15262973290	0	0	0	0	0	120	600	1	3*2.4	L	0	1	0	0	0	2015-07-13	3.71	4.42	122	157	2.6	0.8	2015-07-13	15	27	20	86	75.6	49.4	6.3	2.4	7.2	2015-07-14	632.9	0		3	3	9	1	10
758564	2015-08-20	2015-08-27	2	53	13961497326	1	0	0	0	0	180	50	1	3*3	M	0	0	0	0	0	2015-08-20	3.54	4.54	144	126	2.06	0.36	2015-08-20	34	34	66	75	74	42.7	13	4.4	12			1		2	2	3	0	5	0		31
759492	2015-08-24	2015-09-19	1	63	13915838141	1	0	0	0	0	450	50	1	7*6	M	1	0	0	0	0	2015-08-25	2.08	4.38	127	50	1.36	0.56	2015-08-25	25	32	49	103	58.9	32.5	13.9	5.7	7	2015-08-26	204.7	1		4	5	9	0	18	1		21
763963	2015-09-10	2015-09-22	2	59	13775099379	1	0	0	0	0	225	3000	1	3*4	M	0	0	0	0	0	2015-09-11	4.42	4.21	127	99	3.06	1.05	2015-09-11	25	32	76	131	70.5	38.6	9.7	3.3	7	2015-09-11	2.6	1		4	4	7	0	8	0		34
768795	2015-09-30	2015-10-21	2	69	13092586008/13823068086	0	0	0	0	0	120	50	1	3*3	M	0	0	0	0	0	2015-10-04	7.73	3.86	117	222	4.93	0.26	2015-10-04	21	30	14	76	81.4	43.2	6.3	2.1				0		3	3	5	0	9	0		34
771779	2015-10-13	2015-10-26	1	68	1365286504	1	0	0	0	0	100	50	1	2*1.4	M	1	0	1	0	0	2015-10-14	6.45	5.24	157	145	4.29	1.53	2015-10-14	14	27	25	105	67.7	42	10	4.4	7			1		4	3	6	0	9	1		9
777313	2015-11-04	2015-11-13	1	61	13942482221	1	0	0	0	0	160	1800	1	11*10	M	0	1	0	0	0	2015-11-04	13.14	4.49	134	210	11.67	0.66	2015-11-04	144	194	47	52	42.9	24.1	13.2	6.2				1		4	4	6	0	8	1	2016	5
786469	2015-12-09	2015-12-25	1	60	13222593186/13337894333	0	0	1	0	0	90	50	1	5*5.5	L	0	0	0	0	0	2015-12-10	8.9	4.8	140	195	5.5	0.6	2015-12-10	12	18	33	89	67	40.4	7.5	2.5		2012-12-16	1210	1		3	2	5	0	6
804704	2016-02-23	2016-03-08	2	77	13401653406	0	1	0	0	0	170	50	1	4.5*3.5	M	0	0	0	0	0	2016-02-24	4.31	4.43	127	123	2.57	1.36	2016-02-24	20	19	53	94	67.5	34.8	10.9	4.5		2016-02-24	2.83	0		4	3	7	0	9	0		26
819966	2016-03-21	2016-04-01	1	55	13813543259/13775016956	1	0	0	0	0	160	2200	1	14*12	H	1	0	0	1	0	2016-03-21	7.86	2.9	98	86	6.91	0.62	2016-03-21	250	281	71	85	48.1	28.4	16.1	8				1	4*10^5	4	5	8	0	9
826745	2016-05-15	2016-05-27	1	55	13813575565	0	0	0	0	0	260	1500	3	7*6.5，1.5*1，2.8*1.5	M	0	1	0	0	0	2016-05-16	9.45	4.2	134	116	7.15	1.49											2016-05-16	1210	1	4.31*10^5	4	3	7	0	10	1	2018	21
830424	2016-05-27	2016-06-07	1	62	13915835694	1	0	0	0	0	195	600	1	1.5*1.1	L	0	0	0	0	0	2016-05-27	5.52	4.9	158	115	4.31	1.08	2016-05-27	34	37	83	129	69.2	44.3	19.5	8.1	11.6			1	1.06*10^3	3	2	4	0	6	0		23
831753	2016-06-01	2016-06-14	1	56	13861282388/13961417228	0	0	0	0	0	85	100	1	3*2	H	0	0	0	0	0	2016-06-02	5.05	5.01	151	100	2.94	1.65	2016-06-02	15	22	47	87	71.9	48.5	8.4	3.6		2016-06-03	128.5	1		3	3	5	0	9	1		31
834663	2016-06-13	2016-06-23	1	59	15996060889	1	0	0	0	0	155	4500	1	5.5*5	M	0	0	0	0	0	2016-06-13	10.88	4.12	124	64	9.38	0.83	2016-06-13	130	66	17	67	60.2	41.4	13.1	6.2	36					4	5	7	0	10
835891	2016-06-16	2016-06-29	1	83	13606111774	1	0	0	0	0	120	500	1	9*8	M	0	0	0	0	0	2016-06-16	5.99	3.81	122	141	3.27	2.05	2016-06-16	114	182	127	161	70.6	33.6	10	4.6		2016-06-17	3.18	1	7.63*10^4	2	3	5	0	7	0		23
844760	2016-07-18	2016-08-05	1	53	13776892660	0	0	0	0	0		700	1	7.5*7	M	0	1	0	0	0	2016-07-19	3.23	4.16	130	84	1.72	1.19	2016-07-19	24	20	46	69	73.4	41.4	6.4	2.9			1210	0		5	3	8	0	13	0		22
848884	2016-08-02	2016-08-16	2	50	13915098582/13775273317	1	0	0	0	0	150	20	1	9*6	M	0	1	0	0	0	2016-08-03	3.19	3.8	112	127	1.24	1.45	2016-08-03	17	27	32	111	67.8	37	4.1	1.7		2016-08-03	3.97	1	6.94*10^3	2	2	4	0	5
856949	2016-09-01	2016-09-07	1	39	15851929077	1	0	0	0	0	210	200	1	2.5*1.5	M	0	1	0	0	0	2016-09-01	10.41	3.32	101.4	87	9.01	0.83													1		2	2	4	0	5	1		10
864568	2016-09-28	2016-10-07	1	45	13775133126	1	0	0	0	0	180	1000	1	3.5*2.5	M	0	0	0	0	0	2016-09-29	9.81	2.65	84	84	6.7	1.91	2016-09-29	34	43	56	45	48.9	30.9	9.7	4.8		2016-09-29	42.14	1		4	3	6	0	8	0		19
865662	2016-10-05	2016-10-14	1	67	13328187129/13511678059	1	0	0	0	0	90	30	1	2.5*2.3	H	0	0	0	0	0	2016-10-08	9.5	3.96	141	166	5.43	0.7	2016-10-08	252	246	43	42	61.4	35.4	9.6	5.1	19	2016-10-06	3.3	1		3	2	4	0	5	0		19
866166	2016-10-07	2016-10-19	1	73	18015823588/13813656566	1	0	0	0	0	175	200	1	5.5*4.8	M	0	0	0	0	0	2016-10-08	3.24	3.81	137	105	1.58	0.9	2016-10-08	26	31	63	84	81.2	37.1	10.7	3.4				1		3	3	5	0	8	0		17
870862	2016-10-22	2016-11-03	1	42	13912834501	1	0	0	0	0	90		1	6.5*6.5	M	0	1	0	0	0	2016-10-22	3.54	4.89	151	163	5.48	1.06	2016-10-22	42	60	64	112	74.5	45.2	10.3	4.8		2016-10-17	4.28	1	1.3*10^5	2	2	4	0	6	0		19
877868	2016-11-15	2016-11-25	1	68	13861111696	1	0	0	0	0	150	200	1	4*3	M	0	0	0	0	0	2016-11-15	2.78	4.68	150	93	1.69	0.87	2016-11-16	38	31	45	74	75.8	45.7	16.9	6.6		2016-11-16	3.51	1		3	3	4	0	6
907383	2017-03-03	2017-03-15	1	63	13861180145	1	0	0	0	0	180	350	1	5*3.5	L	0	0	0	0	0	2017-03-03	5.38	4.72	155	92	3.98	0.31	2017-03-03	33	29	13	78	80.6	45.9	12.7	3.9	3.3	2017-02-14	3.24	1		4	3	6	1	9	1	2018	9
909452	2017-03-09	2017-03-20	1	53	13815068140	1	0	0	0	0	250	2500	1	10*6	M	0	0	0	0	0																						5	4	8	0	10	1	2017	6
911529	2017-03-16	2017-03-29	1	50	13961403197	1	0	0	0	0	300	2500	1	10*8	L	1	0	0	0	0	2017-03-17	11.17	5	152	145	8.26	2	2017-03-17	58	69	167	106	61.4	36.7	16.3	6				1		3	3	9	0	11	0		14
911649	2017-03-17	2017-03-30	1	60	15061114394	1	0	0	0	0	120	30	1	1.4*1.2	L	0	0	0	0	0	2017-03-18	4.15	5.11	159	153	2.19	1.94	2017-03-18	16	21	15	71	75.6	41.7	29.2	10		2017-03-20	1.85	1		3	2	4	0	5	0		14
915501	2017-03-30	2017-04-08	1	35	13775639333	1	0	0	0	0	80	1800	1	3*2.2	L	0	1	1	0	0	2017-03-30	16.72	4.07	124	111	15.77	0.51	2017-03-30	82	61	11	51	55.6	34.6	15.9	6.2		2017-03-30	5.34	1		5	5	6	0	8	0		13
915380	2017-03-30	2017-04-22	1	75	13004408438/13861180904	1	0	0	0	0	80	200	1	5*4.5	L	0	0	0	0	0	2017-04-06	6.59	3.7	116	57	5.45	0.63	2017-04-06	412	355	26	51	59.2	34.8	23.3	9.4	56.7			1	2.63*10^2	3	3	5	0	12	0		13
915037	2017-03-29	2017-04-22	1	60	13775205718	1	0	0	0	0	120	30	1	7*5	M	0	0	0	0	0	2017-03-30	5.42	4.7	147	154	3.75	1.99	2017-03-30	32	32	69	100	63.2	35	14.3	4.8				1	2.22*10^3	2	2	7	0	11	0		13
923085	2017-04-26	2017-05-12	1	50	13775237837	1	0	0	0	0	180	30	1	4*3	M	0	0	0	0	0	2017-04-27	5.42	4.62	146	121	3.25	1.58	2017-04-27	22	21	23	79	64.3	39.2	7.5	3.4		2017-04-27	1210	1		2	2	4	0	5	0		12
925512	2017-05-05	2017-05-15	1	54	18262960901	1	0	0	0	0	130	1500	1	6*4	H	0	0	1	0	0	2017-05-05	14.56	4.33	147	127	12.84	0.93	2017-05-05	49	49	169	64	68.8	39.1	11.3	4.3		2017-05-05	1.96	1		4	3	6	0	8	1		12
936094	2017-06-12	2017-06-27	1	68	13328183385	1	0	0	1	0	100	200	1	5*4	M	0	0	0	0	0	2017-06-12	4.03	4.56	144	98	2.92	0.68	2017-06-12	17	19	15	94	66.3	43.8	11.3	4.2				1		2	2	6	0	11	0		11
942104	2017-07-03	2017-07-15	1	59	13813684767/13961126566	1	0	0	0	0	200	50	1	9*5	L	0	1	0	0	0	2017-07-04	5.85	3.81	111	236	4.63	0.75	2017-07-04	31	46	45	154	64.2	34.6	8.1	3.9		2017-07-04	143	1	5.04*10^3	2	2	4	0	7
945004	2017-07-15	2017-07-30	1	48	13401520161	1	0	0	0	0	190	2500	1	11*10	L	0	0	0	0	0	2017-07-15	5.44	4.77	145	163	3.86	1.29	2017-07-15	31	52	110	80	76.9	46.7	18.6	6.5				1		4	4	8	0	10	0		10
953715	2017-08-11	2017-08-18	2	63	13601507769	1	0	0	0	0	60	30	1	3*2.5	M	0	0	0	0	0	2017-08-14	8.94	4.06	122	150	8.46	0.4	2017-08-12	15	24	11	73	77.4	43.9	14.9	5.4	6	2017-08-05	350.8	1	7.05*10^2	2	2	3	0	4	0		9
962146	2017-09-08	2017-09-21	1	52	15851902530/13861187362	1	1	0	0	0	230	550	1	8.6*6.5	L	0	1	0	0	0	2017-09-09	5.63	3.9	123	118	3.87	1.29	2017-09-09	18	24	253	150	59.7	34	7.9	3.5		2017-09-09	5.22	1	1.56*10^4	2	2	4	1	7	0		8
977827	2017-11-02	2017-11-13	1	50	18015084781/13775005255	1	0	0	0	0	145	30	1	4*3.7	M	0	0	0	0	0	2017-11-02	5.97	4.95	155	368	3.89	1.58	2017-11-02	36	28	103	47	86.3	45.3	7.3	3.2	16	2017-11-03	3.33	1		2	2	3	0	5	0		6
976236	2017-10-28	2017-11-15	1	65	13915089786	1	0	0	1	0	130	200				0	1	0	0	0	2017-11-04	7.42	4.39	138	160	5.26	1.38	2017-10-28	36	34	26	117	82.8	49.5	12.7	4.9	5	2017-10-30	67.89	1		3	2	3	0	5	1		5
361861	2010-04-26	2010-05-22	1	55	13775152706	1	0	0	0	0	150	500	1	10*9		0	0	0	0	0	2010-04-27	3.64	3.77	123	55	1.77	1.38	2010-04-27	63	47	89	147	56.9	34.1	12.2	5.9	1.5	2010-04-27	19.15	1	6.9*10^5	5	4	8	1	16
363692	2010-05-07	2010-05-22	1	37	13961134170	1	0	0	0	0	135	700	1	6*5	M	0	0	0	0	0	2010-05-08	4.94	4.69	140	123	2.58	1.75	2010-05-08	26	19	58	88	62.2	38.6	11.3	4.9	2.3	2010-05-10	4.43	1		6	2	7	0	11	0		81
377082	2010-07-26	2010-08-14	1	56	13809071025	1	0	0	1	0	120	30	1	4*4	H	0	0	0	0	0	2010-07-27	4.04	4.55	152	162	2.28	1.14	2010-07-27	43	29	53	92	65	42.1	14.1	6.2	2.6	2010-07-27	2.43	1		3	3	6	0	13	0		93
2010-08-05	2010-08-05	2010-09-05	2	50		1	0	0	0	0	205	300	1	12*9	M	0	0	0	0	1	2010-08-06	6.93	4.13	88.3	380	2.58	1.81	2010-08-06	20	28	52	90	69	37.8	8.9	1.6	2.6	2010-08-06		1		6	5	11	0	16
390527	2010-10-14	2010-10-30	1	58	13912318832	1	0	0	0	0	95	500	1	5*5	H	0	0	0	0	0	2010-10-15	5.73	4.52	145	140	3.8	1.22	2010-10-15	21	18	79	68	62.7	38.6	10.5	4.1	2.3	2010-10-15	1.12	1		3	3	6	0	8	0		87
389486	2010-10-08	2010-10-18	1	76	13082510080	0	1	0	1	0	110	500	1	7*5	H	0	0	0	0	0	2010-10-06	6.26	4.18	115	151	3.58	2.03	2010-10-09	11	11	58	87	51.4	30.3	5.9	2.5		2010-10-09	3.07			4	2	5	0	8	1		53
393248	2010-10-29	2010-11-21	1	40	13685238899	1	0	0	0	0	107	30	1	3.5*3.5	H	0	0	0	0	0	2010-10-03	6.98	4.74	153.4	113	4.35	1.76	2010-10-30	24	11	55	87	56.4	37.2	5.2	2.1	1.6	2010-10-30	2.02	1		3	2	5	0	14	0		92
399404	2010-12-02	2010-12-27	2	62	13861170632	1	1	1	0	0	180	2000	1	8*7	M	0	0	0	0	0	2010-12-02	3.08	4.11	129.6	85	1.99	0.86	2010-12-02	29	22	184	144	74.6	42.8	14.1	5	3.4	2010-12-03	1.13	1		3	3	5	0	17	0		89
426885	2011-05-09	2011-05-28	1	41	13861142324	0	0	0	1	0	120	50	6			0	0	0	0	0	2011-05-10	3.71	4.48	138	160	2.68	0.69	2011-05-10	19	13	27	78	70.1	43.2	8.9	3.6	2.3	2011-05-10	3.88			4	3	7	0	10	1	2013	24
437827	2011-07-04	2011-07-20	1	53	13506117123	0	0	0	0	0	170	30	1	3.5*3							2011-07-05	8.8	4.43	145	217	5.24	2.53	2011-07-05	25	16	69	95	64	39.6	6.9	2.1	3.5	2011-07-05	1.8	0		3	2	5	0	10
439964	2011-07-14	2011-07-28	2	40	13584313572/13585359150	1	0	0	0	0	210	100	1	6*5	M	0	0	0	0	0	2011-07-15	4.09	3.56	114	138	2.35	1.19	2011-07-15	407	151	201	111	57.6	34	11.9	4.8	4.9	2011-07-15	1210	1		3	4	5	0	8	1		72
441304	2011-07-21	2011-08-28	1	71		1	1	0	1	0	105	30	1	8*5	M	0	0	0	0	0	2011-07-21	5.15	4.92	150	119	3.2	1.33	2011-07-21	26	22	55	83	65.1	39	12.7	3.8	2	2011-07-22	1.69	1		5	4	7	1	32
458125	2011-10-17	2011-11-03	2	60	13921232173	0	0	0	1	0	185	700	2	10*4.5，1.2*1	L	0	0	0	0	0	2011-10-18	8.02	4.23	140	181	5.27	1.86	2011-10-18	24	18	62	91	65.4	41.1	16.8	6	4.7	2011-10-18	2.86	1		4	4	6	0	10	1	2013	24
462552	2011-11-07	2011-11-24	1	42	13092537003	1	0	0	0	0	90	30	1	2*1.5	M	0	0	0	0	0	2011-11-08	5.3	5.05	145	176	3.25	1.57	2011-11-08	56	33	66	149	74.6	46.5	4.5	2.1	3.3	2011-11-09	4.13	1	9.35*10^3	2	2	3	1	11	0		78
464461	2011-11-17	2011-12-06	2	67	13815052080	0	0	0	0	0	330	300	1	4.5*4.5	L	0	0	0	0	1	2011-11-17	5.11	3.92	133.3	274	3.64	1.09	2011-11-17	25	19	64	128	75.5	39.5	11.8	5.1	11.6	2011-11-18	3.02	0		5	4	6	0	13	1		13
472515	2011-12-27	2012-01-18	2	45	13656110428/13813542063	0	0	0	1	0	350	3500	1	14*11	L	0	1	0	0	0	2011-12-28	8.65	4.67	127	249	5.69	2.07	2011-12-28	22	34	152	163	62.2	36.5	12.5	5.2	4.4	2011-12-28	42.79	0		3	3	4	0	13	1		5
475488	2012-01-12	2012-01-26	1	52	15240507179	0	0	0	0	0	50	150	1	8*6		0	0	0	0	0	2012-01-13	5.15	4.06	133	203	3.55	0.74	2012-01-13	47	22	97	78	62.9	33.7	17.6	6.7	46	2012-01-13	1.96	0		3	2	5	0	8
492700	2012-04-13	2012-05-04	1	66	88822731/13775092690	1	0	0	0	0	70	30	1	2*2	M	0	0	0	0	0	2012-04-13	7.35	4.47	142	192	3.95	2.38	2012-04-14	32	27	54	126	82	36.6	23.5	8.1				1		2	2	4	0	10	0		72
494715	2012-04-23	2012-05-09	1	54	15351907035	1	0	0	0	0	130	2000	1	3*3	M	0	0	0	0	0	2012-04-23	4.44	4.38	149	58	2.74	1.25	2012-04-23	90	40	90	85	65.8	39.8	13.8	5.4	3.7	2012-04-23	13.13	1		3	3	7	0	13	0		72
503805	2012-06-06	2012-07-02	1	49	15061139678	1	0	0	0	0	120	30	1	2.8*2.6	H	0	0	0	0	0	2012-06-07	6.79	4.28	139	101	3.58	2.48	2012-06-07	138	49	96	96	72.8	38.9	13.3	6.1	6.2	2012-06-07	16.62	1	4.25*10^4	4	3	11	1	19	0		71
509649	2012-07-05	2012-07-30	1	55	13961192589	1	0	0	0	0	135	500	1	6*4.5	M	0	0	1	0	0	2012-07-06	14.3	4.57	146	116	11.6	1.96	2012-07-06	31	15	62	123	79.6	44.4	8.1	2.9	3.9	2012-07-06	61.79	1		2	2	6	0	13	1		27
520952	2012-08-29	2012-09-17	1	78	13382863306	0	0	0	1	0	80	500	1	7*6		0	0	0	0	0	2012-08-30	7.36	3.54	115	300	4.52	1.81	2012-08-30	18	22	90	50	60.7	36.7	11.9	4.4	3.6	2012-08-30	1.93	0		4	4	6	0	10
527358	2012-09-29	2012-10-16	2	58	15380021809	1	0	0	0	0	130	20	1	5*4.5	M	0	0	0	0	0	2012-09-30	4.36	4.81	103	190	3.53	0.51	2012-10-04	169	121	163	132	66.2	32.2	7.1	2.7	7.7	2012-10-04	1210	1		5	4	7	0	12	0		66
526580	2012-09-25	2012-10-17	1	43	13584330832	0	0	0	0	0	180	30	1	9*7.5	L	0	0	0	0	0	2012-09-25	11.8	4.15	117	307	7.85	1.03	2012-09-25	14	11	119	129	80.1	36.2	5.6	2.1	44.4	2012-09-25	2.72	0		2	2	4	0	9
528446	2012-10-27	2012-10-24	1	70	13921021655/13861067190	0	0	0	1	0	150	50	1	2.5*2.5	M	0	0	0	0	0	2012-10-08	8.9	4.42	143	123	7.3	1	2012-10-17	319	119	231	234	56.7	26.7	14.3	7.9	91	2012-10-08	3.34	0		3	2	5	0	7	1	2017	60
528042	2012-10-05	2012-10-29	1	54	15961125535	1	0	0	0	0	100	30	1	10*8		0	0	0	0	0	2012-10-15	9.06	3.77	102	301	7.29	0.97	2012-10-05	36	27	208	126	57.4	27.8	16.4	9.7	46.3	2012-10-05	6.77	1	6.9*10^7	4	4	7	0	12
530675	2012-10-16	2012-11-01	1	62	13775622256/13813589917	1	0	0	0	0	270	5500	1	8*6	M	0	1	0	0	0	2012-10-17	4.37	4.71	146	180	2.71	1.2	2012-10-17	51	27	42	88	69.6	35.7	9	3.5	4.3			1		3	3	4	0	6	1		15
536196	2012-11-12	2012-11-26	1	57	82522765/13651503037	1	0	0	0	0	130	300	1	3.5*3.5	M	0	0	0	0	0	2012-11-13	6.4	4.63	150	202	3.44	2.26	2012-11-13	31	31	60	93	69.4	42.4	8	2.4	3.9	2012-11-13	94.23	1		3	2	5	0	8	0		75
538208	2012-11-21	2012-12-03	1	65	18912322733/13915030909	1	1	0	0	0	90	100	2	2.8*1.6，0.6*0.6	M	0	0	0	0	0	2012-11-22	5.86	4.5	145	135	3.39	1.9	2012-11-22	18	19	33	116	71.3	37.5	12.6	3.6	4.4			1		2	3	5	0	10	0		74
538580	2012-11-23	2012-12-06	1	44	18915010629	1	0	0	0	0	135	500	1	5*4	M	0	0	0	1	0	2012-11-23	15.8	4.29	132	262	13.6	1.99	2012-11-23	30	18	177	83	64.1	33.7	4.1	1.1	41.5	2012-11-23	1210	1		2	3	6	0	9
545848	2012-12-28	2013-01-13	1	71	13801507565	1	0	0	1	0	240	1900	2	0.5*0.5，7*6	M	0	0	0	0	0	2012-12-28	6.28	4.77	144	239	4.65	1.25	2012-12-28	27	21	51	89	70.8	38.7	12.2	4.3	2.8	2012-12-28	1210	1		6	4	8	0	12
554332	2013-02-14	2013-03-04	1	47	18015028582/13861143822	1	0	0	1	0	470	4000	1	5.5*4.5	L	0	0	0	0	0	2013-02-15	2.62	5.14	159	75	1.31	1.04	2013-02-19	539	330	44	70	46.6	27.8	67.2	39.8	13.8	2013-02-15	1210	1	1.93*10^6	6	4	9	0	15
557152	2013-02-26	2013-03-13	1	51	13961413384	1	0	0	0	0	120	50	1	4.5*4.5	M	0	0	0	0	0	2013-02-26	5.47	4.86	152	74	3.16	1.84	2013-02-26	87	35	379	116	66.1	36.6	10.9	4.1	3.8	2013-02-26	9.69	1	1.39*10^9	2	2	4	0	8	0		62
565248	2013-04-03	2013-04-20	1	64	13852964498/18796067535	1	0	0	0	0	120	30	3	13*12，0.7*0.5，2*1.5	M	0	1	0	0	0	2013-04-03	6.48	4.27	131.4	191	4.8	1.17	2013-04-03	35	29	47	90	74.2	40.5	9.5	4.4	8.1	2013-04-03	2.65	1		3	4	7	0	10	1		27
568229	2013-04-17	2013-04-29	1	43	13775026019/13616109069	1	0	0	0	0	150	30	1	14*10	M	0	0	0	1	0	2013-04-18	4.98	6.11	175	220	3.25	1.22	2013-04-18	26	27	54	84	65.2	35.7	10.8	3.7	2.9	2013-04-18	1210	1		3	3	4	0	9	0		60
573365	2013-05-10	2013-05-22	1	51	13775012979	1	0	0	0	0	140	1500	1	10*7	L	0	0	0	0	0	2013-05-10	7.45	5.01	149	204	5.28	1.43	2013-05-11	54	32	165	81	64.7	34.3	7.2	2.1	8.3	2013-05-11	109.2	1	9.13*10^5	2	2	6	0	8	1	2013	4
573481	2013-05-11	2013-05-31	1	51	13801509327	1	0	0	0	0	120	200	1	3.5*3	M	0	0	0	0	0	2013-05-11	5.87	5.13	151	208	4.18	1.38	2013-05-11	19	9	60	127	68	40	11.8	4	2.3	2013-05-11	2.2	1		3	3	5	0	11	0		60
578121	2013-06-01	2013-06-16	1	43	13861011613	1	0	0	0	0	150	30	2	1*1,2*1.5	M	0	0	0	0	0	2013-06-04	9.86	4.55	137	87	9.02	0.33	2013-06-04	1436	986	31	118	46.1	30.4	29.2	12.4	29.9	2013-06-01	664	1		4	4	8	0	12	0		59
459241	2011-10-22	2011-11-12	1	56	13776890752	0	0	0	0	0	120	600	1	5*4		0	0	0	0	0	2013-10-24	3.48	4.93	155	127	1.59	1.35	2013-10-24	22	21	34	102	64	41.4	11	3.9	4.1	2013-10-24	14.24	0		4	5	7	0	10	0		78
585091	2013-07-03	2013-07-22	1	65	18651927978	1	0	0	0	0	160	250	1	5*4	M	0	1	0	0	0	2013-07-03	6.84	4.66	139	134	4.76	1.51	2013-07-03	29	17	105	68	68	40	16.7	6.2	4.2	2013-07-04	428	0		4	4	6	0	12
583223	2013-06-25	2013-07-16	1	71	13815030471	1	1	0	0	0	110	200	1	3.5*3	M	0	0	0	0	0	2013-06-24	4.4	3.75	120.2	81	2.85	1.16	2013-06-26	56	43	114	145	54.3	28.6	15.5	7.1	3.9	2013-06-24	28.27	1		5	4	7	0	16	0		59
472114	2011-12-26	2012-01-16	1	35	13775032752	1	0	0	0	0	108	150	1	2.8*2.5	M	0	0	1	0	0								2011-12-26	96	38	54	99	74.1	45.7	14.5	5.3	3.9	2011-12-27	1181	1	5.18*10^4	2	2	5	0	9	0		76
607788	2013-10-18	2013-11-01	1	50	13615262649	1	0	0	0	0	120	30		3.5*3.5，1.5*1.4	M	0	0	0	0	0	2013-10-18	5.72	5.03	171	93	4.05	1.34	2013-10-18	74	32	223	87	82.6	41.8	8.9	3.3	4.2	2013-10-19	3.84	1		3	3	4	0	9	0		57
638073	2014-03-10	2014-03-20	1	52	18796982272	1	0	0	1	0	90	400	1	3.2*3	L	0	0	0	0	0	2014-03-11	5.23	4.93	151	106	3.25	1.32	2014-03-11	44	26	64	87	66.1	39.9	11.6	4.2	4.4	2014-03-11	633	1		2	2	4	0	6	0		49
647527	2014-04-21	2014-05-08	1	62	15961497842	0	0	0	1	0	105	200	1	2.2*2	H	0	0	0	0	0	2014-04-22	4.78	4.67	147	141	2.83	1.6	2014-04-22	60	40	38	71	70.8	42.9	7.3	2.5	4.7	2014-04-23	2.08	0		3	4	6	0	9	0		48
653230	2014-05-16	2014-06-03	1	44	13921034768	0	0	0	0	0	120	200	1	2.5*1.5	M	0	0	0	0	0	2014-05-18	16.87	4.62	142	195	14.83	0.85	2014-05-16	16	15	19	77	81.4	42.6	11	4	8	2014-05-17	3.24	0		3	3	5	1	14	1	2015	10
654655	2014-05-22	2014-06-04	1	80	13961211851	0	0	1	1	0	120	30	1	5.5*4.5	M	0	0	0	0	0	2014-05-22	7.13	5.68	168	201	4.13	2.29	2014-05-22	19	16	50	84	63.7	33.3	12.8	6.2	5.5	2014-05-23	1.16	0		4	4	5	1	8	0		47
658727	2014-06-09	2014-06-23	1	64	88838819	0	0	0	0	0	210	700	1	6.5*5	M	0	0	0	0	0	2014-06-10	7.44	4.22	124	177	5.05	1.84	2014-06-10	39	17	76	96	70.2	37.3	5.2	1.6	5.9	2014-06-11	1.13	0		3	2	5	0	11	0		48
660641	2014-06-17	2014-07-01	1	50	13861031885	1	0	0	0	0	120	3000	1	7*7	M	0	0	0	0	0	2014-06-18	6.66	4.37	143	109	4.4	1.82	2014-06-18	37	16	59	74	60.1	31.4	7.1	2.8	4.3	2014-06-18	522	1		6	5	8	0	11	0		46
657821	2014-06-05	2014-07-07	1	62	13813693171	1	0	0	0	0	170	900	1	7*6	M	0	1	0	0	0	2014-06-06	5.6	5.45	162	102	3.03	2.08	2014-06-06	50	48	50	67	71.6	44.8	16.1	6.4	7	2014-05-31	4.55	1	6.84*10^4	3	4	7	0	13	1		15
664640	2014-07-05	2014-07-16	1	28	15061129926	1	0	0	0	0	180	2000	1	11*6	M	0	0	0	0	0	2014-07-05	6.13	4.88	152	213	5.45	0.39													1		3	3	7	0	9
666820	2014-07-14	2014-07-24	2	76	15312529817	1	0	0	0	0	130	2500	1	7*6	M	0	1	0	0	0	2014-07-15	5.52	3.66	111	50	4.8	0.33	2014-07-15	81	75	43	48	36.8	21.9	28.4	13.1	3.9			1		4	4	6	0	9	1	2015	12
664451	2014-07-04	2014-07-31	1	36	18681124306	1	0	0	0	0	145	100	1	5*4	M	0	0	0	0	0	2014-07-05	8.16	5.5	160	192	4.12	3.25	2014-07-05	77	35	64	60	76.9	40.5	19.1	4.4	4.3	2014-07-07	291	1	1.54*10^6	7	5	8	0	10
667556	2014-07-17	2014-07-31	1	50	15895068685/15895068685	1	0	0	0	0	130	300	1	3.5*3	M	0	0	0	0	0	2014-07-18	3.26	4.36	135	141	1.1	1.87	2014-07-18	20	17	22	113	63.9	37.4	11.4	5	4.4	2014-07-18	3.42	1	5.11*10^4	2	2	4	0	8	0		45
669274	2014-07-25	2014-08-11	1	80	86600812	0	1	0	0	0	140	300	1	4.5*3	H	0	0	0	0	0	2014-07-26	8.19	3.92	125	221	5.62	1.49	2014-07-26	16	13	24	45	55.9	32	9.7	3.3	3.8	2017-07-28	3.58	0		3	4	7	0	12
670892	2014-08-02	2014-08-16	1	42	13515270693/13515270593	1	0	0	0	0	120	400	1	4*3	L	0	0	0	0	0	2014-08-04	4.69	5.19	158	151	2.64	1.34	2014-08-04	46	24	57	81	63.5	37.2	7	3	4			1	2.02*10^5	2	3	4	0	8	0		45
685056	2014-10-08	2014-11-04	1	63	13813666933	0	0	0	0	0	145	400	1	6*4.5	H	0	0	1	0	0	2014-10-09	4.06	4.97	156	148	2.45	1.05	2014-10-09	18	23	38	59	69.7	41.2	6.7	2.9	3.4	2017-10-10	2.17	0		4	4	9	1	16	1	2016	24
686591	2014-10-14	2014-11-07	1	77	85204677/18961164778	1	0	0	0	0	130	200	1	5.5*4.2	H	0	0	0	0	0	2014-10-15	5.62	5.19	159	192	4.34	0.9	2014-10-15	21	18	99	98	72.6	41.6	15.4	5	4.1	2014-10-16	2.75	1		5	4	7	0	10	0		43
691542	2014-11-05	2014-11-19	2	66	18068773881	0	0	0	0	0	110	200	1	2.7*2.1	M	0	0	0	0	0	2014-11-06	5.73	4.05	130	218	1.47	3.49	2014-11-06	20	23	13	84	70.2	37.3	9.3	2.7	5.1	2014-11-07	1210	0		2	3	5	0	9
698868	2014-12-08	2014-12-19	1	59	18796978113/18112501875	1	0	0	0	0	80	200	1	5.5*3.8	L	0	0	0	0	0	2014-12-09	6.08	4.46	139	239	3.53	0.68	2014-12-09	52	39	45	90	84	38.4	11.8	5	21.5			1		3	3	6	0	9	0		39
699836	2014-12-12	2014-01-06	2	55	15051980516	1	0	0	0	0	180	200	1	5.5*4.3	M	0	0	0	0	0	2014-12-12	12.91	4.35	139.1	236	11.21	0.79	2014-12-13	11	13	34	93	70.1	34.1	8.8	2.3	39.8	2104-12-17	1.05	1		4	5	9	0	13	0		40
703511	2014-12-29	2104-01-09	1	47	18651951877	1	0	0	0	0	190	400	1	1.4*1.3	H	0	0	0	0	0	2014-12-30	1.89	4.39	139	124	2.87	1.5	2014-12-30	108	37	70	83	61.5	33.8	4.2	1.1	5.2	2014-12-30	1.09	1	5.95*10^5	3	3	6	0	9
703766	2014-12-31	2015-01-15	1	54	13358170610	1	0	0	0	0	150	300	1	14*9.5	M	0	1	0	0	0	2014-12-31	2.96	3.97	136	116	1.81	0.9	2014-12-31	51	66	295	121	68.6	37	12.8	4.8	7.6	2015-01-04	1210	1	2.97*10^6	4	3	8	0	10	0		40
703764	2014-12-31	2015-01-19	1	65	13813513823/13813513811	1	0	0	0	0	210	400	1	6*5	L	0	0	0	0	0	2014-12-31	4.98	5.17	158	163	3.55	0.95	2014-12-31	31	28	41	91	76.5	40.4	7.4	2.9	7.1	2015-01-04	1210	1		3	4	7	0	13	0		43
714160	2014-02-21	2014-03-10	1	58	15061114394	1	0	0	0	0	180	30	1	3.5*2.5	M	0	0	0	0	0	2015-02-21	4.25	4.99	155	179	2.44	1.5	2015-02-21	47	34	41	123	73.4	34.3	10.6	4.3	5	2015-02-22	6.41	1	2.08*10^6	4	6	8	0	12	0		38
717352	2015-03-06	2015-03-26	1	57	15951208125	1	0	0	0	0	190	500	1	7*7	L	0	0	0	0	0	2015-03-07	5.7	4.73	147	172	3.32	0.28	2015-03-10	531	289	94	71	54.9	29.2	8.6	3.2	28.1			1		3	3	5	0	14	0		36
721165	2015-03-23	2015-04-04	2	71	15051950058	1	0	0	0	0	170	50	1	3*3	M	0	0	1	0	0	2015-03-23	3.99	4.35	136	188	3.16	0.29	2015-03-23	18	19	24	116	72.4	39.6	14.2	4.1	3.8	2015-03-24	2.85	1		3	3	5	0	9	0		37
719631	2015-03-16	2015-04-04	1	64	13401581707	0	0	0	1	0	165	400	1	4*4							2015-03-17	3.33	3.79	100	161	2.08	0.82	2015-03-17	14	23	48	126	62.1	33	7.5	2	4.7	2015-03-16	1.05			4	3	8	0	14
725886	2015-04-10	2015-04-25	1	71	15961158866/13327892787	0	0	0	0	0	170	30			L	0	0	0	0	0	2015-04-10	9.3	4.23	100	381	7.6	0.4	2015-04-10	29	17	34	100	62.6	33.3	4	1	6.8	2015-04-10	395.7	0		3	3	6	0	10	0		36
727050	2014-04-15	2014-05-05	1	68	18015042176	1	0	0	1	0	215	800	1	2.2*2	M	0	0	0	0	0	2015-04-16	3.07	3.12	110	100	1.18	0.31	2015-04-16	25	46	99	84	73.7	29.3	12.9	3.7	4.5	2015-04-16	21.08	1	1.4*10^4	5	6	8	0	13	0		48
737731	2015-05-29	2015-06-16	1	61	13861084180	1	0	1	0	0	270	100	1	11*8	L	0	1	0	0	1	2015-05-29	6.23	4.97	144	168	4.55	0.47	2015-05-29	76	50	87	97	69.5	32.4	12.6	5.2	11.3	2015-06-01	57.47	1	1.4*10^6	2	2	5	0	10
738549	2015-06-01	2015-06-20	1	61	13813666521	1	0	0	0	0	300	500	1	4.5*3.7	M	0	0	1	0	0	2015-06-01	5.2	4.08	135	180	3.6	1.1	2015-06-01	27	34	85	48	69	38.3	15.3	6.5	4.7	2015-06-02	2.16	1		3	3	7	0	9	0		35
750895	2015-07-22	2015-08-10	1	57	18961452827	0	0	0	0	0	110	200	1	6*3.5	M	0	0	0	0	0	2015-07-22	5.78	4.59	146	221	3.95	1.42	2015-07-22	15	20	21	78	69.9	38.6	7.6	2.4	7.1	2015-07-23	1.69	0		3	3	5	0	13	1		16
753404	2015-07-30	2015-08-13	2	58	13701507672	0	0	0	1	0	100	50	1	6*3	M	0	0	0	0	0	2015-07-31	2.71	4	121	93	1.57	0.87	2015-07-31	18	22	11	63	63.3	32.2	6.5	1.9	7.8			0		3	2	6	0	8	1	2016	12
754550	2015-08-04	2015-08-15	1	44	13616119223	1	0	0	0	0	65	30	1	2.5*1.7	M	0	0	0	0	0	2015-08-04	4.13	5.29	164	210	2.73	1.01	2015-08-07	139	193	24	85	57.1	30	15.2	6	19.2	2015-08-05	1210	1	7.02*10^5	2	2	5	0	7	0		33
755323	2015-08-07	2015-09-05	1	70	18136919598/13775055496	1	0	0	1	0	180	500	1	3*3		0	0	0	0	0	2015-08-08	2.77	3.83	126	102	1.65	0.76	2015-08-08	13	18	26	87	64.5	34.5	14.9	6.2	6.9	2015-08-10	1.75	1		5	5	8	0	15	0		33
762005	2015-09-03	2015-09-29	2	61	13776881871	1	0	0	0	0	270	300	1	1*1	M	0	0	0	0	0	2015-09-06	6.1	3.72	112	193	3.68	1.94	2015-09-06	16	18	12	44	60.9	32.3	6.8	2.5	7			1		4	5	6	0	18
764547	2015-09-14	2015-10-18	1	75	13776892660	0	0	0	1	0	170	1000	1	3*2	M	0	0	0	0	0	2015-09-14	4.49	4.1	136	93	3.48	1.02	2015-09-14	34	21	50	69	73.1	39.7	7.3	3.1	7.7	2015-09-15	292.9	0		6	5	9	0	18	0		32
789235	2015-12-21	2016-01-05	2	41	18661244106	1	0	0	0	0	120	50	1	12.5*9	L	0	1	0	0	0	2015-12-21	5.92	5.53	155	315	4.01	1.37	2015-12-21	25	57	46	112	75.3	41.2	7.2	3.3				1		3	4	7	0	10
791068	2015-12-28	2015-01-27	2	78	13861028602	1	0	1	1	0	100	30	1	2*1.8	M	0	0	0	0	0	2015-12-28	10.23	3.97	123	109	8.61	0.88	2016-01-04	18	28	21	59	58.6	27.3	9.1	4.4		2015-12-29	4.09	1		5	4	9	0	18	0		28
795739	2016-01-15	2016-01-28	1	51	15851958621	1	0	0	0	0	120	30	1	2*1.8	L	0	0	1	1	0	2016-01-16	4.88	4.68	159	83	2.51	1.93	2016-01-16	33	28	83	73	73.3	38.9	7.6	2.8				1	2.66*10^2	2	2	4	0	8	0		28
797534	2016-01-22	2016-02-07	1	62	15995066776	1	0	0	0	0	90	30	1	8*5	L	0	0	0	0	0	2016-01-22	8.31	5.25	160	173	6.33	1.52	2016-01-22	18	17	30	80	72.9	42.7	9.8	3.6		2016-01-25	10.41	0		3	2	5	0	10	0		23
803017	2016-02-17	2016-03-07	1	61	15195027514	1	0	0	0	0	180	200	1	3.8*3.8	L	0	1	1	0	0	2016-02-18	4.76	4.47	154	58	2.77	1.42	2016-02-18	54	60	373	231	70.1	35.8	10.2	4.5		2016-02-18	8.44	1	5.75*10^2	6	5	8	0	12	0		26
802211	2016-02-15	2016-03-07	1	56	13775297614	1	0	0	0	0	120	500	1	3.5*3	L	0	1	0	0	0	2016-02-16	7.63	5.83	168	147	4.92	1.94	2016-02-16	138	64	116	144	71	34.2	6.3	3.1				1	1.14*10^2	4	3	7	0	10	0		26
804421	2016-02-24	2016-03-08	2	63	13606146591	1	0	0	0	0	100	250	1	2.6*2.3	M	0	0	0	0	0	2016-02-24	4.94	4.65	143	109	3.75	0.89	2016-02-24	24	26	43	73	67.2	39.7	8.8	3.5				1		3	2	5	0	10	0		22
812995	2016-03-25	2016-04-08	2	69	15961499380	0	0	0	0	0	180	100	1	2.5*2	M	0	0	0	0	0	2016-03-26	5.9	4.31	124	234	3.87	1.64	2016-03-26	8	12	15	78	74.6	45.9	4.4	1.2		2016-03-22	2.42	0		2	3	5	0	9	0		25
819715	2016-04-19	2016-04-29	1	48	13906124244	1	0	0	0	0	120	30	1	2*1.6	L	0	0	0	0	0	2016-04-20	6.21	5.05	156	101	4.15	1.58	2016-04-20	29	23	18	57	70.1	45.8	8.1	2.8				1		2	3	4	0	6	0		24
809610	2016-03-12	2016-04-29	2	65	13961491588/18015821599	0	0	0	0	0	360	300	1	4.5*4.5	M	0	0	0	0	0	2016-03-11	3.7	4.44	118	160	2.85	0.53	2016-03-14	104	110	31	100	75.2	34.9	15	6.8	44	2016-03-14	3.93			4	4	12	1	41	0		26
819397	2016-04-18	2016-05-04	1	66	13815010727	1	0	0	0	0	220	500	1	5*4.5	M	0	1	0	0	0	2016-04-19	3.49	4.06	125	94	1.76	1.25	2016-04-19	62	65	82	112	65.8	39.2	7.6	3.4		2016-04-19	6.22	1		2	5	7	0	15	0		24
812471	2016-03-23	2016-05-06	1	71	15961487017	0	0	0	0	0	180	200	1	4.5*4.5	L	0	0	0	0	0	2016-03-23	6.24	3.88	120	222	3.92	1.3	2016-03-23	19	34	348	163	86	37.9	19.4	6.5		2016-03-24	4.57	0		5	6	9	1	43	1		9
826166	2016-05-12	2016-05-31	2	67	13585323963	1	0	0	0	0	230									1	2016-05-13	3.87	4.13	114	145	1.96	1.45	2016-05-13	19	22	14	100	63.5	41.4	16.6	6.2		2016-05-23	98.23	1		5	4	7	0	9	0		24
829737	2016-05-25	2016-06-13	1	77	13301508557	戊肝	0	0	0	0	140	200	1	5*4	H	0	0	0	0	0	2016-05-25	7.82	4.58	144	108	5.4	0.73	2016-05-25	22	24	84	117	64.2	38.1	15.8	7.7		2016-05-26	4.73			3	3	6	0	14	1		25
831011	2016-05-30	2016-06-13	2	59	13861046170	0	0	0	0	0	140	300				0	0	0	0	1	2016-05-30	6.42	4.73	143	242	4.53	1.62	2016-05-30	13	24	38	125	84.8	47.6	9.5	3.4				0		3	3	5	0	10	0		23
832598	2016-06-04	2016-06-17	1	59	15961132705	1	0	0	0	0	110	50	1	3*1.8	L	0	0	0	0	0	2016-06-03	8.76	5.04	167	238	4.01	3.89	2016-06-03	17	20	40	114	70.8	40.4	11.8	3.9		2016-06-03	4.58	1		2	2	5	0	8	0		24
832531	2016-06-03	2016-07-06	1	73	13921032929	0	0	1	1	0	125	200	1	4*4	L	1	0	1	0	0	2016-06-04	4.11	3.85	78	123	2.86	0.94	2016-06-04	21	28	128	129	62.8	37	5.1	3.2	17.9	2016-06-04	164.6	0		4	5	9	0	22
845882	2016-07-22	2016-08-05	1	54	15295188333	1	0	0	0	0	120	500	1	6*6	L	0	0	0	0	0	2016-07-23	6.87	4.78	144	179	4.02	2.09	2016-07-23	26	29	46	96	62.3	38.4	5.8	2.4		2016-07-23	1210	1	2.92*10^4	2	3	5	0	8	0		19
846104	2016-07-22	2016-08-07	1	56	15261149820/15051995563	1	0	0	0	0	90	100	1	2.5*2	M	0	0	0	0	0	2016-07-23	5.27	5.07	148	182	2.93	1.76	2016-07-23	24	31	73	84	71.8	45.6	10.5	4.2		2016-07-23	3.1	1	2.51*10^2	2	2	6	0	11	0		21
848330	2016-08-01	2016-08-11	1	57	18018223572	1	0	0	0	0	120	600	1	4*2.5	M	0	1	0	0	0	2016-08-01	3.57	4.77	151	124	2.16	1.02	2016-08-01	45	36	73	92	69.2	42.1	10.8	4.9		2016-08-01	1210	1	1.31*10^3	2	2	4	0	8	1		7
853959	2016-08-22	2016-09-03	1	62	13961445085	0	0	0	0	0	125	100	1	3.5*3	H	0	1	1	0	0	2016-08-22	7.01	4.22	139	373	4.21	2.09	2016-08-22	12	20	20	60	73.2	40.6	22.9	7.8		2016-08-23	2.3	0		3	3	6	0	8	0		20
861184	2016-09-18	2016-09-28	1	27	18136702766	1	0	0	0	0	90	100	1	6*5.5	M	0	0	1	0	0	2016-09-19	4.82	4.78	147	149	2.55	1.82	2016-09-19	22	20	34	73	68.6	44.2	7.8	3.2		2016-09-16	1210	1		2	2	5	0	7
860113	2016-09-13	2016-09-29	1	76	13912340717	1	0	0	0	0	200	300	1	3*2.5	M	0	0	0	0	0	2016-09-14	3.84	3.51	116	119	2.55	1.03	2016-09-14	9	19	35	183	58.5	36	8.5	4.3				1		3	4	7	0	10	0		20
860873	2016-09-17	2016-10-02	1	58	15051986125	1	0	0	0	0	120	50	1	6.5*3.5	M	0	0	0	0	0	2016-09-17	4.51	4.68	148	147	3.02	1.06	2016-09-17	29	27	31	87	71.5	46.3	9.8	4.1		2016-09-18	2.02	1		2	2	4	0	8	0		20
862307	2016-09-21	2016-10-05	1	45	15295128779	1	0	0	0	0	210	200	1	8*7	L	0	0	0	0	1	2016-09-21	9.2	5.13	156	268	7.48	1.06	2016-09-21	28	28	85	74	70.6	41.5	9.3	3.6		2016-09-21	5.52	1		3	3	7	0	11	1	2018	16
859980	2016-09-12	2016-10-16	1	61	13275205866	0	0	0	1	0	265	1000	1	8*6.5	L	0	1	0	1	1	2016-09-12	5.98	4.39	146	298	3.95	1.15	2016-09-12	129	99	762	694	63.5	37.1	23.1	18		2016-09-13	2.62	0		5	6	13	0	20	1	2017	9
861648	2016-09-19	2016-01-24	1	69	13601500573/13809078062	1	0	0	1	0	240	600	1	6*5.6	M	0	0	0	0	0	2016-09-27	13.73	3.31	102	127	11.31	1.5	2016-09-29	824	494	43	83	53.8	34.6	7.6	3.7	48.9	2016-09-20	3.17	1	2.53*10^3	4	5	9	1	26
870184	2016-10-19	2016-11-06	1	75	13912319480	1	0	0	0	0	330	800	1	7*6.5	H	0	0	1	0	0	2016-10-19	6.49	4.69	149	1.75	4.48	1.53	2016-10-19	24	32	246	131	71.7	41.8	9.7	3.8	11.1	2016-10-20	2.91	1	7.57*10^2	4	3	5	0	8	1		7
871699	2016-10-25	2016-11-08	1	59	17768381633/13775620881	0	0	0	1	0	120	30	1	13*12	L	0	1	0	0	0	2016-10-25	6.26	5.3	150	337	4.17	1.62	2016-10-25	34	44	67	91	73.2	47.2	26	6.6		2016-10-25	1186	0		4	3	5	0	10	1		14
870056	2016-10-19	2016-11-10	2	57	13961431518	0	0	0	0	0	220	200	1	7*5.5						1	2016-10-20	3.97	5.37	144	154	2.36	1.34	2016-10-20	58	51	401	238	81.7	51.5	30.2	13.5	5	2016-10-20		0		4	5	6	0	9
875961	2016-11-10	2016-11-24	2	64	15151959992	1	0	1	1	0	120	30	1	6.5*6	H	0	0	0	0	0	2016-11-10	3.11	4.53	140	56	2.13	0.78	2016-11-10	46	32	26	64	73	47.7	9.5	4	10	2016-11-10	8.94	1	1.54*10^2	4	3	6	0	10	0		19
878487	2016-11-18	2016-11-29	1	73	18015017287	0	0	1	1	0	180	600	1	5*6														2016-11-18	49	36	536	189	71.8	46.8	7.2	3	66	2016-11-18	2.84			3	3	5	0	8
876628	2016-11-10	2016-12-06	1	54	13961192815	1	0	0	0	0	110	30	1	6*5.5	M	0	1	1	0	0	2016-11-13	7.27	3.56	106	86	6.66	0.45	2016-11-13	138	117	79	64	53.9	34.4	15.6	6.5				1	9.9*10^2	3	3	6	0	8	0		19
882210	2016-11-30	2016-12-16	1	53	13775023452	1	0	0	0	0	130	600	1	3*2	M	0	1	0	0	0	2016-12-01	4.36	4.37	141	132	2.13	1.75	2016-12-02	37	51	141	72	67.3	36.2	7	2.7				1	1.53*10^3	4	3	7	0	10	0		18
881740	2016-11-29	2016-12-30	1	67	13327891395/15861138059	1	0	0	0	0	210	50	1	14*14	L	0	1	0	0	0	2016-12-05	5.02	4.36	140	99	3.26	1.23	2016-11-29	62	94	189	125	74.5	37.5	15.6	6.7				1	7.04*10^5	3	2	5	0	9	1		11
895634	2017-01-17	2017-02-09	1	46	13584329677	1	0	0	0	0	120	30	1	3.3*2.4	M	0	0	0	0	0	2017-01-18	5.84	4.58	134	201	3.51	1.65	2017-01-18	34	22	37	84	65.4	41	7.8	3.4	8	2017-01-18	2.51	1		3	4	8	0	10	0		14
900716	2017-02-09	2017-02-28	1	70	15861853622	0	0	0	1	0	320	500	1	4*3.5	L	0	0	0	0	0	2017-02-09	12.17	3.81	117	401	9.92	1.51	2017-02-03	47	48	506	669	79.2	38.4	7.3	3.2	32.1	2017-02-10	2.06	0		4	3	6	0	11	1	2017	9
906017	2017-02-27	2017-03-02	1	66	13358193817	1	0	0	0	0	390	4000																																		25	3
905759	2017-02-26	2017-03-10	1	78	18015897805	0	0	0	0	0	240	3000	1	4.5*4	H	0	0	0	0	0	2017-02-27	5.1	3.33	109	100	3.41	1.14	2017-02-27	27	36	266	152	66.8	32	14.6	7	4	2017-02-27	6.85	0						35	3
913495	2017-03-23	2017-04-10	1	51	13685228361	1	0	0	0	0	95	200	1	7*4	M	0	0	0	0	0	2017-03-23	11.68	4.31	129	242	9.32	1.7	2017-03-30	29	26	24	51	71.2	34.9	10.1	4.4		2017-03-24	2.62	1	1.68*10^3	2	3	6	0	9
943872	2017-07-07	2017-07-25	1	61	13961256289	1	0	0	0	0	140	700	1	12*11	M	0	1	0	0	0	2017-07-08	6.11	5.66	161	131	3.94	1.65	2017-07-08	14	35	61	101	80.7	42.5	17.7	7		2017-07-11	1210	1		3	3	6	0	12	1		4
941135	2017-06-28	2017-07-26	1	69	13506115917	1	0	0	1	0	190	800	1	6*5	M	0	0	0	0	0	2017-06-29	5.72	4.08	124	253	4.65	0.67	2017-07-12	72	52	62	80	63.8	38.6	7.9	3.2		2017-06-27	4.62	1	7.36*10^4	4	5	11	0	13	1		5
947899	2017-07-21	2017-08-09	1	64	15380045826	0	0	1	1	0	290	3000	1	6.6*6	L	0	0	0	0	0	2017-07-22	5.79	5.84	181	163	3.68	1.62											2017-07-24	1210	0		8	9	11	0	16
952959	2017-08-08	2017-08-19	1	71	13815070719	1	0	1	1	0	180	300	1	6.5*5	M	0	0	0	0	0	2017-08-09	3.46	4.74	142	112	2.24	0.79	2017-08-09	14	24	28	80	65.1	37.3	10.9	3.9		2017-08-09	1210	1		3	2	5	0	7	0		6
953547	2017-08-10	2017-08-26	1	61	13376047337	1	0	0	0	0	120	100	1	5*4	M	0	0	0	0	0																				1		3	3	6	0	11	0		8
957548	2017-08-24	2017-09-08	1	47	13685279500/13913894723	0	0	0	0	0	140	200	1	2.2*2	M	0	0	0	0	0	2017-08-25	3.48	4.29	132	111	1.9	1.28	2017-08-25	23	22	18	77	70.2	41	6.8	3.4		2017-08-25	31.7	0		3	2	5	1	9
958640	2017-08-28	2017-09-11	1	40	15950148496	0	0	0	0	0	80	30	2	4*3，1*2							2017-08-29	4.71	4.66	152	209	2.68	1.59	2017-08-29	55	41	66	161	77.5	42.4	9.3	3.5		2017-08-30	3.88	0		3	3	6	0	6	0		7
960576	2017-09-05	2017-09-25	2	70	13775111315	0	0	0	0	0	290	50			M	0		0	1	0	2017-09-06	7.34	4.19	116	328	5.31	1.61	2017-09-06	13	17	135	226	72.2	35.6	9.5	5.1		2017-09-07	1.94	0		3	4	7	1	12	1	2018	5
967394	2017-09-26	2017-10-12	1	64	15895030098	0	0	0	0	0	210	50	3	6.5*6，9*7，12*8	M	0	0	0	0	0	2017-09-27	12.67	3.59	111	244	9.81	1.43	2017-09-27	150	53	297	325	60.2	32.7	25.2	14.7				0		3	3	8	0	13	0		6
985787	2017-11-28	2017-12-08	1	55	15006122150	1	0	0	1	0	60	300	1	18*15	M	0	1	0	0	0	2017-11-29	9.28	4.11	134	426	6.87	1.72	2017-11-29	22	44	227	80	71.9	37.8	7.5	2.7				1		3	2	5	0	9	0		5
[truncated: 19 more columns]
